# Supplementary material for: Learning to Predict miRNA-mRNA Interactions from AGO CLIP Sequencing and CLASH Data
Source: PLoS Comput Biol. 2016 Jul 20;12(7):e1005026. doi: 10.1371/journal.pcbi.1005026 (PMC4954643; doi:10.1371/journal.pcbi.1005026)
Supplement: S1 Table — (XLSX) [file pcbi.1005026.s006.xlsx]

## Sheet: Sheet1
HEK293	CD4+ T cell	HeLa
hsa-miR-15a	mmu-let-7a	hsa-let-7a
hsa-miR-15b	mmu-let-7b	hsa-let-7b
hsa-miR-16	mmu-let-7c	hsa-let-7c
hsa-miR-195	mmu-let-7d	hsa-let-7d
hsa-miR-424	mmu-let-7e	hsa-let-7e
hsa-miR-503	mmu-let-7f	hsa-let-7f
hsa-let-7a	mmu-let-7g	hsa-let-7g
hsa-let-7b	mmu-let-7i	hsa-let-7i
hsa-let-7c	mmu-miR-106a	hsa-miR-100
hsa-let-7d	mmu-miR-106b	hsa-miR-106b
hsa-let-7e	mmu-miR-106b*	hsa-miR-125b
hsa-let-7f	mmu-miR-142-3p	hsa-miR-126
hsa-let-7g	mmu-miR-146a	hsa-miR-140-3p
hsa-let-7i	mmu-miR-146b	hsa-miR-140-5p
hsa-miR-98	mmu-miR-150	hsa-miR-142-5p
hsa-miR-19a	mmu-miR-155	hsa-miR-151-3p
hsa-miR-19b	mmu-miR-15a	hsa-miR-15a
hsa-miR-30a	mmu-miR-15b	hsa-miR-16
hsa-miR-30b	mmu-miR-16	hsa-miR-17
hsa-miR-30c	mmu-miR-17	hsa-miR-183
hsa-miR-30d	mmu-miR-181a	hsa-miR-18a
hsa-miR-30e	mmu-miR-181b	hsa-miR-191
hsa-miR-106a	mmu-miR-181d	hsa-miR-196a
hsa-miR-106b	mmu-miR-18a	hsa-miR-196b
hsa-miR-17	mmu-miR-18b	hsa-miR-19a
hsa-miR-20a	mmu-miR-191	hsa-miR-19b
hsa-miR-20b	mmu-miR-19a	hsa-miR-20a
hsa-miR-93	mmu-miR-19b	hsa-miR-21
hsa-miR-25	mmu-miR-20a	hsa-miR-23a
hsa-miR-32	mmu-miR-20b	hsa-miR-23b
hsa-miR-363	mmu-miR-21	hsa-miR-24
hsa-miR-92a	mmu-miR-210	hsa-miR-25
hsa-miR-92b	mmu-miR-23a	hsa-miR-26a
hsa-miR-103a	mmu-miR-23b	hsa-miR-26b
hsa-miR-107	mmu-miR-25	hsa-miR-27a
hsa-miR-182	mmu-miR-26a	hsa-miR-27b
hsa-miR-96	mmu-miR-26b	hsa-miR-29a
hsa-miR-7	mmu-miR-27a	hsa-miR-29b
hsa-miR-130a	mmu-miR-27b	hsa-miR-30a
hsa-miR-130b	mmu-miR-29a	hsa-miR-30b
hsa-miR-301a	mmu-miR-29b	hsa-miR-30c
hsa-miR-301b	mmu-miR-29c	hsa-miR-30d
hsa-miR-454	mmu-miR-301a	hsa-miR-30e
hsa-miR-218	mmu-miR-301b	hsa-miR-31
hsa-miR-484	mmu-miR-30b	hsa-miR-32
hsa-miR-10a	mmu-miR-30c	hsa-miR-320a
hsa-miR-10b	mmu-miR-30d	hsa-miR-338-3p
hsa-miR-27a	mmu-miR-30e	hsa-miR-33a
hsa-miR-27b	mmu-miR-31	hsa-miR-374a
hsa-miR-26a	mmu-miR-32	hsa-miR-424
hsa-miR-26b	mmu-miR-34a	hsa-miR-425
hsa-miR-425	mmu-miR-449a	hsa-miR-92a
hsa-miR-196a	mmu-miR-467a	hsa-miR-93
hsa-miR-196b	mmu-miR-467c	hsa-miR-96
hsa-miR-320a	mmu-miR-467d	hsa-miR-98
hsa-miR-320b	mmu-miR-92a	hsa-miR-99a
hsa-miR-186	mmu-miR-93	hsa-miR-99b
hsa-miR-101	mmu-miR-98
hsa-miR-423-3p
